# Supplementary material for: Suicidal Behaviour, including Ideation and Self-Harm, in Young Migrants: A Systematic Review
Source: Int J Environ Res Public Health. 2022 Jul 7;19(14):8329. doi: 10.3390/ijerph19148329 (PMC9318121; doi:10.3390/ijerph19148329)
Supplement: Supplementary file 1 [file ijerph-19-08329-s001.zip]

Archive with 1 entries (1 files):
- ijerph-1761145-supplementary.xlsx
