# Supplementary material for: Suicidal Behaviour, including Ideation and Self-Harm, in Young Migrants: A Systematic Review
Source: Int J Environ Res Public Health. 2022 Jul 7;19(14):8329. doi: 10.3390/ijerph19148329 (PMC9318121; doi:10.3390/ijerph19148329)
Supplement: Supplementary file 1 [file ijerph-19-08329-s001.zip › ijerph-1761145-supplementary.xlsx]

## Sheet: Study details
Unique ID	Author	Year	Title	Study design	Source of study participants	Does this study overlap with another, and if so, which ones	Is this the primary study?	NOTES / DATA REQUESTS / DATA CLARIFICATIONS
1	Aubert, P, Daigle, MS, Daigle, JG.	2004	Cultural traits and immigration: Hostility and suicidality in Chinese Canadian students	Case-control study	Survey of university students	No	Yes
2	Al-Maskari, F., Shah, S. M., Al-Sharhan, R., Al-Haj, E., Al-Kaabi, K., Khonji, D., Schneider, J. D., Nagelkerke, N. J. and Bernsen, R. M.	2011	Prevalence of depression and suicidal behaviors among male migrant workers in United Arab Emirates	Cross-sectional study	Survey of labour camps	No	Yes
3	Betancourt, Theresa S., Newnham, Elizabeth A., Layne, Christopher M., Kim, Soeun, Steinberg, Alan M., Ellis, Heidi and Birman, Dina	2012	Trauma history and psychopathology in war-affected refugee children referred for trauma-related mental health services in the United States	Cross-sectional study	Analysis of data from mental health clinic	No	Yes
4	Borges, G., Azrael, D., Almeida, J., Johnson, R. M., Molnar, B. E., Hemenway, D. & Miller, M.	2011	Immigration, suicidal ideation and deliberate self-injury in the Boston youth survey 2006	Case-control study	Survey of high school students	No	Yes
5	Donath, C., Bergmann, M. C., Kliem, S., Hillemacher, T. and Baier, D.	2019	Epidemiology of suicidal ideation, suicide attempts, and direct self-injurious behavior in adolescents with a migration background: a representative study	Case-control study	Survey of high school students	No	Yes
6	Elamoshy, R. and Feng, C.	2018	Suicidal Ideation and Healthy Immigrant Effect in the Canadian Population: A Cross-Sectional Population Based Study	Cross-sectional study	Survey of general population	No	Yes
7	Hermans, M. P., Kooistra, J., Cannegieter, S. C., Rosendaal, F. R., Mook-Kanamori, D. O., & Nemeth, B.	2017	Healthcare and disease burden among refugees in long-stay refugee camps at Lesbos, Greece.	Cross-sectional study	Survey of refugees seeking clinical help	No	Yes
8	Hjern, A., Lindblad, F. and Vinnerljung, B	2002	Suicide, psychiatric illness, and social maladjustment in intercountry adoptees in Sweden: a cohort study	Case-control study	Analysis of national registry results	No	Yes
9	McMahon, E. M., Corcoran, P., Keeley, H., Cannon, M., Carli, V., Wasserman, C., Sarchiapone, M., Apter, A., Balazs, J., Banzer, R., Bobes, J., Brunner, R., Cozman, D., Haring, C., Kaess, M., Kahn, J. P., Kereszteny, A., Bitenc, U. M., Postuvan, V., Nemes, B., Saiz, P. A., Sisask, M., Tubiana, A., Varnik, P., Hoven, C. W. and Wasserman, D.	2017	Mental health difficulties and suicidal behaviours among young migrants: Multicentre study of European adolescents	Case-control study	Survey of high school students	No	Yes
10	Park, S. Y.	2019	Immigration and Language Factors Related to Depressive Symptoms and Suicidal Ideation in Asian American Adolescents and Young Adults	Case-control study	National survey	No	Yes	Used data from the National Longitudinal Study of Adolescent to Adult Health.
11	Plener, P. L., Munz, L. M., Allroggen, M., Kapusta, N. D., Fegert, J. M. and Groschwitz, R. C.	2015	Immigration as risk factor for non-suicidal self-injury and suicide attempts in adolescents in Germany	Case-control study	Survey of high school students	No	Yes
12	Ponizovsky, A. M., Ritsner, M. S. and Modai, I.	1999	Suicidal ideation and suicide attempts among immigrant adolescents from the former Soviet Union to Israel	Case-control study	Survey of general population	No	Yes
13	Slodnjak, V., Kos, A., & Yule, W.	2002	Depression and parasuicide in refugee and Slovenian adolescents	Cross-sectional study	Survey of high school students	No	Yes
14	Steel, Z., Momartin, S., Bateman, C., Hafshejani, A., Silove, D.M., Everson, N., Roy, K., Dudley, M., Newman, L., Blick, B. and Mares, S.,	2004	Psychiatric status of asylum seeker families held for a protracted period in a remote detention centre in Australia.	Cross-sectional study	Survey of people in detention	No	Yes
15	Tousignant, M., Habimana, E., Biron, C., Malo, C., Sidoli-LeBlanc, E. and Bendris, N.	1999	The Quebec Adolescent Refugee Project: psychopathology and family variables in a sample from 35 nations.	Case-control study	Survey of refugee children	No	Yes
16	Van Bergen, D. D., Smit, J. H., Van Balkom, A. J. L. M., Van Ameijden, E. and Saharso, S.	2008	Suicidal ideation in ethnic minority and majority adolescents in Utrecht, The Netherlands	Case-control study	Survey of general population	No	Yes	Reviewed data from the Municipal Health Services in Utrecht.
17	Verroken, S., Schotte, C., Derluyn, I. and Baetens, I.	2018	Starting from scratch: Prevalence, methods, and functions of non-suicidal self-injury among refugee minors in Belgium	Case-control study	Survey of refugee minors	No	Yes

## Sheet: Characteristics of sample
Unique ID	Author	Year	Sub-group	N (population size)	Gender		Mean age	Country of birth	Country of destination	Additional comments
					Female	Male
1	Aubert, P, Daigle, MS, Daigle, JG.	2004		170	100	70		China (n = 63), Canada	Canada	81
2	Al-Maskari, F., Shah, S. M., Al-Sharhan, R., Al-Haj, E., Al-Kaabi, K., Khonji, D., Schneider, J. D., Nagelkerke, N. J. and Bernsen, R. M.	2011		318	0	318		Various
3	Betancourt, Theresa S., Newnham, Elizabeth A., Layne, Christopher M., Kim, Soeun, Steinberg, Alan M., Ellis, Heidi and Birman, Dina	2012		60	31	29		Various	USA	Mean age = 13.1 years, SD = 4.13
4	Borges, G., Azrael, D., Almeida, J., Johnson, R. M., Molnar, B. E., Hemenway, D. & Miller, M.	2011		259	0.6	0.4		Various	USA
5	Donath, C., Bergmann, M. C., Kliem, S., Hillemacher, T. and Baier, D.	2019		10638	0.498	0.512				Mean age 14.91 years, SD = .73
6	Elamoshy, R. and Feng, C.	2018
7	Hermans, M. P., Kooistra, J., Cannegieter, S. C., Rosendaal, F. R., Mook-Kanamori, D. O., & Nemeth, B.	2017		2291			23	Various	Greece (refugee camp)	Median age of patients was 23.0 (IQR 8–38) years
8	Hjern, A., Lindblad, F. and Vinnerljung, B	2002	Total migrants (adoptees + immigrants) = 15,326	15326				Multiple (98% from Asia and Latin America)	Sweden
			Intercountry adoptees = 11,320	11320	0.62	0.38		Multiple (98% from Asia and Latin America)	Sweden
			Immigrants = 4,006	4006	0.49	0.51		Multiple (98% from Asia and Latin America)	Sweden
			General population = 853,419	853419	0.49	0.51		Sweden	N/A
9	McMahon, E. M., Corcoran, P., Keeley, H., Cannon, M., Carli, V., Wasserman, C., Sarchiapone, M., Apter, A., Balazs, J., Banzer, R., Bobes, J., Brunner, R., Cozman, D., Haring, C., Kaess, M., Kahn, J. P., Kereszteny, A., Bitenc, U. M., Postuvan, V., Nemes, B., Saiz, P. A., Sisask, M., Tubiana, A., Varnik, P., Hoven, C. W. and Wasserman, D.	2017	Total	11057			14.8
			1st gen migrants - European origin	428
			1st gen migrants - Non-European origin	230
			2nd gen migrants - European origin	887
			2nd gen migrants - Non-European origin	355
			Non-migrants	9018
10	Park, S. Y.	2019	Total	9787					USA
			Asian American	1418			16.11
			Non-Hispanic White	8369			15.61
11	Plener, P. L., Munz, L. M., Allroggen, M., Kapusta, N. D., Fegert, J. M. and Groschwitz, R. C.	2015	Total	452	0.462	0.538	14.85		Germany
			Born in Germany	424
			Born outside Germany	28
			Born in Turkey	3
			Born in Russia or former USSR	5
			Born in another foreign country	20
12	Ponizovsky, A. M., Ritsner, M. S. and Modai, I.	1999	Total	52380	0.477	0.523		Former Soviet Union	Israel
			Immigrant	406	0.487	0.513		Former Soviet Union	Israel
			Control - Russian	203	0.488	0.512		Russia	N/A
			Control - Israeli	104	0.472	0.528		Israel	N/A
13	Slodnjak, V., Kos, A., & Yule, W.	2002	Immigrant	265				Bosnia and Herzegovina	Slovenia
			Control - Slovenia	195				Slovenia	N/A
14	Steel, Z., Momartin, S., Bateman, C., Hafshejani, A., Silove, D.M., Everson, N., Roy, K., Dudley, M., Newman, L., Blick, B. and Mares, S.,	2004	Refugee children	20				Multiple	Australia
15	Tousignant, M., Habimana, E., Biron, C., Malo, C., Sidoli-LeBlanc, E. and Bendris, N.	1999	Refugee children	203			15.7	Multiple	Canada
16	Van Bergen, D. D., Smit, J. H., Van Balkom, A. J. L. M., Van Ameijden, E. and Saharso, S.	2008	Dutch	142	0.563	0.437		The Netherlands	N/A
			Moroccan	39	0.41	0.59		Morocco	The Netherlands
			Turkish	22	0.545	0.455		Turkey	The Netherlands
17	Verroken, S., Schotte, C., Derluyn, I. and Baetens, I.	2018	Total	121	0.397	0.603	16.12	Various	Belgium
			Syria	36
			Afghanistan	35
			Iraq	10
			Somalia	11
			Other	29
			Asylum seeker	31
			Refugee	40
			Family reunion	32
			Other	6
			Christian	4
			Muslim	105
			Other	3
			Not religious	6

## Sheet: ROB
Unique ID	Author	Year	Clinical Trial ID #	Was the research question or objective in this paper clearly stated?		Was the study population clearly specified and defined?		Was the participation rate of eligible persons at least 50%?		Were all the subjects selected or recruited from the same or similar populations (including the same time period)? Were inclusion and exclusion criteria for being in the study prespecified and applied uniformly to all participants?		Was a sample size justification, power description, or variance and effect estimates provided?		For the analyses in this paper, were the exposure(s) of interest measured prior to the outcome(s) being measured?		Was the timeframe sufficient so that one could reasonably expect to see an association between exposure and outcome if it existed?		For exposures that can vary in amount or level, did the study examine different levels of the exposure as related to the outcome (e.g., categories of exposure, or exposure measured as continuous variable)?		Were the exposure measures (independent variables) clearly defined, valid, reliable, and implemented consistently across all study participants?		Was the exposure(s) assessed more than once over time?		Were the outcome measures (dependent variables) clearly defined, valid, reliable, and implemented consistently across all study participants?		Were the outcome assessors blinded to the exposure status of participants?		Was loss to follow-up after baseline 20% or less?		Were key potential confounding variables measured and adjusted statistically for their impact on the relationship between exposure(s) and outcome(s)?		Overall Quality Rating (Good, Fair, or Poor) If poor, state why
				Basis for Judgement	JUDGEMENT (yes, no, other CD, NR, NA*)	Basis for Judgement	JUDGEMENT (yes, no, other CD, NR, NA*)	Basis for Judgement	JUDGEMENT (yes, no, other CD, NR, NA*)	Basis for Judgement	JUDGEMENT (yes, no, other CD, NR, NA*)	Basis for Judgement	JUDGEMENT (yes, no, other CD, NR, NA*)	Basis for Judgement	JUDGEMENT (yes, no, other CD, NR, NA*)	Basis for Judgement	JUDGEMENT (yes, no, other CD, NR, NA*)	Basis for Judgement	JUDGEMENT (yes, no, other CD, NR, NA*)	Basis for Judgement	JUDGEMENT (yes, no, other CD, NR, NA*)	Basis for Judgement	JUDGEMENT (yes, no, other CD, NR, NA*)	Basis for Judgement	JUDGEMENT (yes, no, other CD, NR, NA*)	Basis for Judgement	JUDGEMENT (yes, no, other CD, NR, NA*)	Basis for Judgement	JUDGEMENT (yes, no, other CD, NR, NA*)	Basis for Judgement	JUDGEMENT (yes, no, other CD, NR, NA*)
1	Aubert, P, Daigle, MS, Daigle, JG.	2004		Clearly stated objective and goal in conducting the research	Yes	Clear definition of population and where recruited from, using demographics, location but not time period	Yes	The authors were unable to recruit 50% of all young migrants for their study and data analysis.	No	Yes, all recruited from universities in Quebec; no specific inclusion or exclusion criteria, but same underlying criteria used for all subjects involved (students from Quebec Universities)	Yes	attention was not paid to whether the study was sufficiently sized to answer a prespecified question. No report on power or sample sizes	No	Desire to migrate was not measured prior to actual migration occuring.	No	Exposure being immigration, and outcomes being hositility and suicidality; cut-off point based on previous research and groups ordered in that way	No	No evidence that the exposure examined different levels of exposure to mental illness or stages of migration.	No	Exposure measures were not clearly defined and no validated measure was used.	No	Exposure (migration) was not measured more than once over time	No	Scales were reliable and implemented consistently across all study participants. tools or methods for measuring outcomes accurate and reliable	Yes	the person measuring the exposure is the same person conducting the outcome assessment. In this case, the outcome assessor would most likely not be blinded to exposure status because they also took measurements of exposures. No blinding occurred; likely that the person(s) doing the outcome assessment would know (or be able to figure out) the exposure status of the study participants.	No	No information about loss to follow-up	CD	The study did not adjust for confounding variables.	No	Poor
2	Al-Maskari, F., Shah, S. M., Al-Sharhan, R., Al-Haj, E., Al-Kaabi, K., Khonji, D., Schneider, J. D., Nagelkerke, N. J. and Bernsen, R. M.	2011		Clearly stated objective and goal in conducting the research	Yes	Clear definition of population and where recruited from, using demographics, location and time period	Yes	The authors were unable to recruit 50% of all young migrants for their study and data analysis.	No	Yes, all recruited from labor camps existing in the same place and same time	Yes	Justification for sample size, but no power description	No	Desire to migrate was not measured prior to actual migration occuring.	No	It does not appear that timeframe before and after migration was recorded.	No	No evidence that the exposure examined different levels of exposure to mental illness or stages of migration.	No	Exposure measures were not clearly defined and no validated measure was used.	No	Exposure (migration) was not measured more than once over time	No	Scales were reliable and implemented consistently across all study participants. tools or methods for measuring outcomes accurate and reliable	Yes	No blinding occurred; likely that the person(s) doing the outcome assessment would know (or be able to figure out) the exposure status of the study participants.	No	Less than 20%	Yes	The study did not adjust for confounding variables.	No	Fair
3	Betancourt, Theresa S., Newnham, Elizabeth A., Layne, Christopher M., Kim, Soeun, Steinberg, Alan M., Ellis, Heidi and Birman, Dina	2012		Clearly stated objective and goal in conducting the research	Yes	Clear definition of population and where recruited from, using demographics, location and time period	Yes	The authors were unable to recruit 50% of all young migrants for their study and data analysis.	No	all recruited from database and all assessments administered consistently	Yes	There was no sample size justification, power description or variance and effect estimates provided.	No	Desire to migrate was not measured prior to actual migration occuring.	No	It does not appear that timeframe before and after migration was recorded.	No	No evidence that the exposure examined different levels of exposure to mental illness or stages of migration.	No	Exposure measures were not clearly defined and no validated measure was used.	No	Exposure (migration) was not measured more than once over time	No	Scales were reliable and implemented consistently across all study participants. tools or methods for measuring outcomes accurate and reliable	Yes	No blinding occurred; likely that the person(s) doing the outcome assessment would know (or be able to figure out) the exposure status of the study participants.	No	3 participants lost to follow-up	Yes	The study did not adjust for confounding variables.	No	Fair
4	Borges, G., Azrael, D., Almeida, J., Johnson, R. M., Molnar, B. E., Hemenway, D. & Miller, M.	2011		Clearly stated objective and goal in conducting the research	Yes	Clear definition of population and where recruited from, using demographics, location and time period	Yes	The authors were unable to recruit 50% of all young migrants for their study and data analysis.	No	all selected from Boston public high schools, and exclusion criteria consistent throughout	Yes	There was no sample size justification, power description or variance and effect estimates provided.	No	Desire to migrate was not measured prior to actual migration occuring.	No	It does not appear that timeframe before and after migration was recorded.	No	No evidence that the exposure examined different levels of exposure to mental illness or stages of migration.	No	Exposure measures were not clearly defined and no validated measure was used.	No	Exposure (migration) was not measured more than once over time	No	Scales were reliable and implemented consistently across all study participants. tools or methods for measuring outcomes accurate and reliable	Yes	No blinding occurred; likely that the person(s) doing the outcome assessment would know (or be able to figure out) the exposure status of the study participants.	No	Less than 20%	Yes	The study did not adjust for confounding variables.	No	Fair
5	Donath, C., Bergmann, M. C., Kliem, S., Hillemacher, T. and Baier, D.	2019		Clearly stated objective and goal in conducting the research	Yes	Clear definition of population and where recruited from, using demographics, location and time period	Yes	The authors were unable to recruit 50% of all young migrants for their study and data analysis.	No	sample selected from German schools, 9th graders	Yes	There was no sample size justification, power description or variance and effect estimates provided.	No	Desire to migrate was not measured prior to actual migration occuring.	No	It does not appear that timeframe before and after migration was recorded.	No	No evidence that the exposure examined different levels of exposure to mental illness or stages of migration.	No	Exposure measures were not clearly defined and no validated measure was used.	No	Exposure (migration) was not measured more than once over time	No	Scales were reliable and implemented consistently across all study participants. tools or methods for measuring outcomes accurate and reliable	Yes	the person measuring the exposure is the same person conducting the outcome assessment. In this case, the outcome assessor would most likely not be blinded to exposure status because they also took measurements of exposures. No blinding occurred; likely that the person(s) doing the outcome assessment would know (or be able to figure out) the exposure status of the study participants.	No	Less than 20%	Yes	The study did not adjust for confounding variables.	No	Fair
6	Elamoshy, R. and Feng, C.	2018		Clearly stated objective and goal in conducting the research	Yes	Clear definition of population and where recruited from, using demographics, location and time period	Yes	The authors were unable to recruit 50% of all young migrants for their study and data analysis.	No	Yes recruited from same populations, same year	Yes	There was no sample size justification, power description or variance and effect estimates provided.	No	Desire to migrate was not measured prior to actual migration occuring.	No	It does not appear that timeframe before and after migration was recorded.	No	No evidence that the exposure examined different levels of exposure to mental illness or stages of migration.	No	Exposure measures were not clearly defined and no validated measure was used.	No	Exposure (migration) was not measured more than once over time. Survey administered once	No	CCHS Scale	Yes	No blinding occurred; likely that the person(s) doing the outcome assessment would know (or be able to figure out) the exposure status of the study participants.	No	Unable to determine the loss to follow-up	CD	The study did not adjust for confounding variables.	No	Poor
7	Hermans, M. P., Kooistra, J., Cannegieter, S. C., Rosendaal, F. R., Mook-Kanamori, D. O., & Nemeth, B.	2017		Clearly stated objective and goal in conducting the research	Yes	Clear definition of population and where recruited from, using demographics, location and time period	Yes	The authors were unable to recruit 50% of all young migrants for their study and data analysis.	No	Yes recruited from same populations, same year	Yes	There was no sample size justification, power description or variance and effect estimates provided.	No	Desire to migrate was not measured prior to actual migration occuring.	No	It does not appear that timeframe before and after migration was recorded.	No	No evidence that the exposure examined different levels of exposure to mental illness or stages of migration.	No	Exposure measures were not clearly defined and no validated measure was used.	No	Exposure (migration) was not measured more than once over time	No	CCHS Scale	Yes	No blinding occurred; likely that the person(s) doing the outcome assessment would know (or be able to figure out) the exposure status of the study participants.	No	Unable to determine the loss to follow-up	CD	The study did not adjust for confounding variables.	No	Poor
8	Hjern, A., Lindblad, F. and Vinnerljung, B	2002		Clearly stated objective and goal in conducting the research	Yes	Clear definition of population and where recruited from, using demographics, location and time period	Yes	The authors were unable to recruit 50% of all young migrants for their study and data analysis.	No	Yes recruited from same populations, same year	Yes	There was no sample size justification, power description or variance and effect estimates provided.	No	Desire to migrate was not measured prior to actual migration occuring.	No	It does not appear that timeframe before and after migration was recorded.	No	No evidence that the exposure examined different levels of exposure to mental illness or stages of migration.	No	Exposure measures were not clearly defined and no validated measure was used.	No	Exposure (migration) was not measured more than once over time	No	Records	Yes	No blinding occurred; likely that the person(s) doing the outcome assessment would know (or be able to figure out) the exposure status of the study participants.	No	Unsure- leaning towards yes because this was from Swedish national registers for the cohort born in 1970–79. no other information provided	CD	The study did not adjust for confounding variables.	No	Poor
9	McMahon, E. M., Corcoran, P., Keeley, H., Cannon, M., Carli, V., Wasserman, C., Sarchiapone, M., Apter, A., Balazs, J., Banzer, R., Bobes, J., Brunner, R., Cozman, D., Haring, C., Kaess, M., Kahn, J. P., Kereszteny, A., Bitenc, U. M., Postuvan, V., Nemes, B., Saiz, P. A., Sisask, M., Tubiana, A., Varnik, P., Hoven, C. W. and Wasserman, D.	2017		Clearly stated objective and goal in conducting the research	Yes	Clear definition of population and where recruited from, using demographics, location and time period	Yes	The authors were unable to recruit 50% of all young migrants for their study and data analysis.	No	Yes recruited from same populations, same year, exclusion criteria applied to all	Yes	There was no sample size justification, power description or variance and effect estimates provided.	No	Desire to migrate was not measured prior to actual migration occuring.	No	It does not appear that timeframe before and after migration was recorded.	No	No evidence that the exposure examined different levels of exposure to mental illness or stages of migration.	No	Exposure measures were not clearly defined and no validated measure was used.	No	Exposure (migration) was not measured more than once over time	No	most validated instruments and implemeted consistenty. Scales were reliable and implemented consistently across all study participants. tools or methods for measuring outcomes accurate and reliable	Yes	No blinding occurred; likely that the person(s) doing the outcome assessment would know (or be able to figure out) the exposure status of the study participants.	No	no other information provided	CD	The study did not adjust for confounding variables.	No	Poor
10	Park, S. Y.	2019		Clearly stated objective and goal in conducting the research	Yes	Clear definition of population and where recruited from, using demographics, location and time period	Yes	The authors were unable to recruit 50% of all young migrants for their study and data analysis.	No	Yes, all recruited from a nationally representative study of U.S adolescents	Yes	There was no sample size justification, power description or variance and effect estimates provided.	No	Desire to migrate was not measured prior to actual migration occuring.	No	It does not appear that timeframe before and after migration was recorded.	No	No evidence that the exposure examined different levels of exposure to mental illness or stages of migration.	No	Exposure measures were not clearly defined and no validated measure was used.	No	Exposure (migration) was not measured more than once over time	No	Scales were reliable and implemented consistently across all study participants. tools or methods for measuring outcomes accurate and reliable	Yes	No blinding occurred; likely that the person(s) doing the outcome assessment would know (or be able to figure out) the exposure status of the study participants.	No	limitation to the study and more than 20% drop out during III and IV wave	No	The study did not adjust for confounding variables.	No	Poor
11	Plener, P. L., Munz, L. M., Allroggen, M., Kapusta, N. D., Fegert, J. M. and Groschwitz, R. C.	2015		Clearly stated objective and goal in conducting the research	Yes	Clear definition of population and where recruited from, using demographics, location and time period	Yes	The authors were unable to recruit 50% of all young migrants for their study and data analysis.	No	9th or 10th graders from different types of schooling in Germany	Yes	There was no sample size justification, power description or variance and effect estimates provided.	No	Desire to migrate was not measured prior to actual migration occuring.	No	It does not appear that timeframe before and after migration was recorded.	No	No evidence that the exposure examined different levels of exposure to mental illness or stages of migration.	No	Exposure measures were not clearly defined and no validated measure was used.	No	Exposure (migration) was not measured more than once over time	No	Scales were reliable and implemented consistently across all study participants. tools or methods for measuring outcomes accurate and reliable	Yes	No blinding occurred; likely that the person(s) doing the outcome assessment would know (or be able to figure out) the exposure status of the study participants.	No	Based on the sociodemographics data of participants, it shows ehtat a total of 452 (100%) participated	Yes	The study did not adjust for confounding variables.	No	Fair
12	Ponizovsky, A. M., Ritsner, M. S. and Modai, I.	1999		Clearly stated objective and goal in conducting the research	Yes	Clear definition of population and where recruited from, using demographics, location and time period	Yes	The authors were unable to recruit 50% of all young migrants for their study and data analysis.	No	Recruited from census during same time period	Yes	There was no sample size justification, power description or variance and effect estimates provided.	No	Desire to migrate was not measured prior to actual migration occuring.	No	It does not appear that timeframe before and after migration was recorded.	No	No evidence that the exposure examined different levels of exposure to mental illness or stages of migration.	No	Exposure measures were not clearly defined and no validated measure was used.	No	Exposure (migration) was not measured more than once over time	No	Scales were reliable and implemented consistently across all study participants. tools or methods for measuring outcomes accurate and reliable	Yes	No blinding occurred; likely that the person(s) doing the outcome assessment would know (or be able to figure out) the exposure status of the study participants.	No	Unable to determine the loss to follow-up	CD	The study did not adjust for confounding variables.	No	Poor
13	Slodnjak, V., Kos, A., & Yule, W.	2002		Clearly stated objective and goal in conducting the research	Yes	Clear definition of population and where recruited from, using demographics, location and time period	Yes	The authors were unable to recruit 50% of all young migrants for their study and data analysis.	No	Recruited from high schools at the same time	Yes	There was no sample size justification, power description or variance and effect estimates provided.	No	Desire to migrate was not measured prior to actual migration occuring.	No	It does not appear that timeframe before and after migration was recorded.	No	No evidence that the exposure examined different levels of exposure to mental illness or stages of migration.	No	Exposure measures were not clearly defined and no validated measure was used.	No	Exposure (migration) was not measured more than once over time	No	Scales were reliable and implemented consistently across all study participants. tools or methods for measuring outcomes accurate and reliable	Yes	No blinding occurred; likely that the person(s) doing the outcome assessment would know (or be able to figure out) the exposure status of the study participants.	No	Unable to determine the loss to follow-up	CD	The study did not adjust for confounding variables.	No	Poor
14	Steel, Z., Momartin, S., Bateman, C., Hafshejani, A., Silove, D.M., Everson, N., Roy, K., Dudley, M., Newman, L., Blick, B. and Mares, S.,	2004		Clearly stated objective and goal in conducting the research	Yes	Clear definition of population and where recruited from, using demographics, location and time period	Yes	Only young migrants from a refugee camp was included	Yes	Only refugees were included in the study, with no comparison with the general population	No	There was no sample size justification, power description or variance and effect estimates provided.	No	Desire to migrate was not measured prior to actual migration occuring.	No	It does not appear that timeframe before and after migration was recorded.	No	No evidence that the exposure examined different levels of exposure to mental illness or stages of migration.	No	Exposure measures were not clearly defined and no validated measure was used.	No	Exposure (migration) was not measured more than once over time	No	Scales were reliable and implemented consistently across all study participants. tools or methods for measuring outcomes accurate and reliable	Yes	No blinding occurred; likely that the person(s) doing the outcome assessment would know (or be able to figure out) the exposure status of the study participants.	No	Unable to determine the loss to follow-up	CD	The study did not adjust for confounding variables.	No	Poor
15	Tousignant, M., Habimana, E., Biron, C., Malo, C., Sidoli-LeBlanc, E. and Bendris, N.	1999		Clearly stated objective and goal in conducting the research	Yes	Clear definition of population and where recruited from, using demographics, location and time period	Yes	Only young refugees were included in the study	Yes	Only refugees were included in the study, with no comparison with the general population	No	There was no sample size justification, power description or variance and effect estimates provided.	No	Desire to migrate was not measured prior to actual migration occuring.	No	It does not appear that timeframe before and after migration was recorded.	No	No evidence that the exposure examined different levels of exposure to mental illness or stages of migration.	No	Exposure measures were not clearly defined and no validated measure was used.	No	Exposure (migration) was not measured more than once over time	No	Scales were reliable and implemented consistently across all study participants. tools or methods for measuring outcomes accurate and reliable	Yes	No blinding occurred; likely that the person(s) doing the outcome assessment would know (or be able to figure out) the exposure status of the study participants.	No	Unable to determine the loss to follow-up	CD	The study did not adjust for confounding variables.	No	Poor
16	Van Bergen, D. D., Smit, J. H., Van Balkom, A. J. L. M., Van Ameijden, E. and Saharso, S.	2008		Clearly stated objective and goal in conducting the research	Yes	Clear definition of population and where recruited from, using demographics, location and time period	Yes	The authors were unable to recruit 50% of all young migrants for their study and data analysis.	No	recruited from epidemological sample during same time period	Yes	sample size justification only	CD	Desire to migrate was not measured prior to actual migration occuring.	No	It does not appear that timeframe before and after migration was recorded.	No	No evidence that the exposure examined different levels of exposure to mental illness or stages of migration.	No	Exposure measures were not clearly defined and no validated measure was used.	No	Exposure (migration) was not measured more than once over time	No	Not sure how reliable or valid these scales are but measures clearly defined	CD	No blinding occurred; likely that the person(s) doing the outcome assessment would know (or be able to figure out) the exposure status of the study participants.	No	dropout less than 20%	Yes	The study did not adjust for confounding variables.	No	Poor
17	Verroken, S., Schotte, C., Derluyn, I. and Baetens, I.	2018		Clearly stated objective and goal in conducting the research	Yes	Clear definition of population and where recruited from, using demographics, location and time period	Yes	The authors were unable to recruit 50% of all young migrants for their study and data analysis.	No	recruited from the from the same region, same age range	Yes	sample size justification only	CD	Desire to migrate was not measured prior to actual migration occuring.	No	It does not appear that timeframe before and after migration was recorded.	No	No evidence that the exposure examined different levels of exposure to mental illness or stages of migration.	No	Exposure measures were not clearly defined and no validated measure was used.	No	Exposure (migration) was not measured more than once over time	No	Scales were reliable and implemented consistently across all study participants. tools or methods for measuring outcomes accurate and reliable	Yes	No blinding occurred; likely that the person(s) doing the outcome assessment would know (or be able to figure out) the exposure status of the study participants.	No	dropout less than 20%	Yes	The study did not adjust for confounding variables.	No	Poor

## Sheet: Results - Suicidal Ideation
Unique ID	Author	Year	Subgroup(s)	Timepoint/s	Prevalence					Notes/Comments
					N	Proportion	Mean	SD	Odds Ratio
1	Aubert, P, Daigle, MS, Daigle, JG.	2004	Chinese Canadians (total = 89)		31	0.35				Chinese Canadian students reported significantly fewer suicide attempts than other Canadians.
			Other Canadians (total = 80)		36	0.45
2	Al-Maskari, F., Shah, S. M., Al-Sharhan, R., Al-Haj, E., Al-Kaabi, K., Khonji, D., Schneider, J. D., Nagelkerke, N. J. and Bernsen, R. M.	2011	Under 20 years of age (n = 18)		4	0.167
3	Betancourt, Theresa S., Newnham, Elizabeth A., Layne, Christopher M., Kim, Soeun, Steinberg, Alan M., Ellis, Heidi and Birman, Dina	2012			53	0.94				Sample was from war-affected refugee children presenting for psychological treatment.
4	Borges, G., Azrael, D., Almeida, J., Johnson, R. M., Molnar, B. E., Hemenway, D. & Miller, M.	2011	< 14	12 month		0.105
			15	12 month		0.07
			16	12 month		0.078
			17	12 month		0.11
			>18	12 month		0.078
			U.S.-born/‡1 U.S.-born parent	12 month		0.089
			U.S.-born/foreign-born parents	12 month		0.096
			Foreign-born/>4 yrs in the United States	12 month		0.027
			Foreign-born/<4 yrs in the United States	12 month		0.096
			Non-Hispanic/U.S.-born	12 month		0.088
			Non-Hispanic/foreign-born	12 month		0.059
			Hispanic/U.S.-born	12 month		0.097
			Hispanic/foreign-born	12 month		0.104
5	Donath, C., Bergmann, M. C., Kliem, S., Hillemacher, T. and Baier, D.	2019	No migration background	lifetime		0.359				Rarely = 21%, Sometimes = 9.5%, Often = 5.5%
			Migration background	lifetime		0.374				Rarely = 20.3%, Sometimes = 9.7%, Often = 7.4%
			Germany	lifetime		0.3595
			Former Soviet Union	lifetime		0.3752
			Turkey	lifetime		0.304
			Poland	lifetime		0.4749
			Former Yugoslavia	lifetime		0.2815
			Southern Europe	lifetime		0.3927
			Northern/Western Europe	lifetime		0.4228
			Predominantly Islamic countries	lifetime		0.2913
			Asia	lifetime		0.4948
			Other	lifetime		0.4151
			Migration background Males Yes, rarely	lifetime		0.169
			Migration background Males Yes, sometimes	lifetime		0.063
			Migration background Males Yes, often	lifetime		0.023
			Migration background females Yes, rarely	lifetime		0.235
			Migration background females Yes, sometimes	lifetime		0.128
			Migration background females Yes, often	lifetime		0.121
6	Elamoshy, R. and Feng, C.	2018	Youth (total = 1240)	lifetime	162	0.1306
			Young adulthood (total = 1980)	lifetime	221	0.1116
8	McMahon, E. M., Corcoran, P., Keeley, H., Cannon, M., Carli, V., Wasserman, C., Sarchiapone, M., Apter, A., Balazs, J., Banzer, R., Bobes, J., Brunner, R., Cozman, D., Haring, C., Kaess, M., Kahn, J. P., Kereszteny, A., Bitenc, U. M., Postuvan, V., Nemes, B., Saiz, P. A., Sisask, M., Tubiana, A., Varnik, P., Hoven, C. W. and Wasserman, D.	2017	1st gen migrants - European origin		24	0.057			1.72	Reference group for Odds Ratio are non-migrants.
			1st gen migrants - Non-European origin		15	0.067			1.28	Reference group for Odds Ratio are non-migrants.
			2nd gen migrants - European origin		30	0.034			0.95	Reference group for Odds Ratio are non-migrants.
			2nd gen migrants - Non-European origin		34	0.096			2.16	Reference group for Odds Ratio are non-migrants.
			Non-migrants		289	0.032			Reference group	Reference group for Odds Ratio are non-migrants.
9	Park, S. Y.	2019	Asian-American foreign born, English-speaking	Adolescence		0.145
				Early young adulthood		0.073
				Young adulthood		0.035
			Asian-American foreign born, non-English-speaking	Adolescence		0.09
				Early young adulthood		0.046
				Young adulthood		0.062
			Asian-American US Born, English-speaking	Adolescence		0.192
				Early young adulthood		0.101
				Young adulthood		0.095
			Asian-American US Born, non-English-speaking	Adolescence		0.09
				Early young adulthood		0.02
				Young adulthood		0.01
			Non-Hispanic whites	Adolescence		0.142
				Early young adulthood		0.073
				Young adulthood		0.075
11	Ponizovsky, A. M., Ritsner, M. S. and Modai, I.	1999	Immigrant	6 months before survey	44	0.109
			Control - Russian	6 months before survey	7	0.035
			Control - Israeli	6 months before survey	9	0.087
			Immigrant (intense ideation)	6 months before survey		0.025				Those reporting intense suicidal ideation were more likely to have immigrated at an earlier age than those who rarely thought about suicide
			Control - Russian (intense ideation)	6 months before survey		0.01
			Control - Israeli (intense ideation)	6 months before survey		0.058
	Slodnjak, V., Kos, A., & Yule, W.	2002	Immigrant	12 months before survey		0.2414
			Control - Slovenia	12 months before survey		0.2615
	Steel, Z., Momartin, S., Bateman, C., Hafshejani, A., Silove, D.M., Everson, N., Roy, K., Dudley, M., Newman, L., Blick, B. and Mares, S.,	2004	Refugee	During time in detention (variable 2 years+)	11	0.55
12	Van Bergen, D. D., Smit, J. H., Van Balkom, A. J. L. M., Van Ameijden, E. and Saharso, S.	2008	Dutch	Lifetime prevalence	25	0.179
			Moroccan	Lifetime prevalence	5	0.128
			Turkish	Lifetime prevalence	8	0.381

## Sheet: Results - Self-harm
Unique ID	Author	Year	Subgroup(s)	Timepoint/s	Prevalence				Notes/Comments
					N	Proportion	Mean	SD
	Borges, G., Azrael, D., Almeida, J., Johnson, R. M., Molnar, B. E., Hemenway, D. & Miller, M.	2011	<14	12 month		0.075
			15	12 month		0.069
			16	12 month		0.079
			17	12 month		0.072
			>18	12 month		0.091
			U.S.-born/‡1 U.S.-born parent	12 month		0.077
			U.S.-born/foreign-born parents	12 month		0.064
			Foreign-born/>4 yrs in the United States	12 month		0.068
			Foreign-born/<4 yrs in the United States	12 month		0.095
			Non-Hispanic/U.S.-born	12 month		0.075
			Non-Hispanic/foreign-born	12 month		0.075
			Hispanic/U.S.-born	12 month		0.063
			Hispanic/foreign-born	12 month		0.115
	Donath, C., Bergmann, M. C., Kliem, S., Hillemacher, T. and Baier, D.	2019	No migration background	12-month prevalence		0.172
			Migration background	12-month prevalence		0.196
		2019	Migration background Males	Lifetime		0.065
			Migration background Females	Lifetime		0.318
			Germany	Lifetime		0.172
			Former Soviet Union	Lifetime		0.2008
			Turkey	Lifetime		0.1503
			Poland	Lifetime		0.3078
			Former Yugoslavia	Lifetime		0.1798
			Southern Europe	Lifetime		0.2583
			Northern/Western Europe	Lifetime		0.1732
			Predominantly Islamic countries	Lifetime		0.1496
			Asia	Lifetime		0.1334
			Other	Lifetime		0.1825
	Plener, P. L., Munz, L. M., Allroggen, M., Kapusta, N. D., Fegert, J. M. and Groschwitz, R. C.	2015	Born in Germany	Lifetime prevalence	80	0.1916
			Born outside Germany	Lifetime prevalence	12	0.4286
			Born in Turkey	Lifetime prevalence	2	0.6667
			Born in Russia or former USSR	Lifetime prevalence	3	0.6
			Born in another foreign country	Lifetime prevalence	7	0.3684
	Steel, Z., Momartin, S., Bateman, C., Hafshejani, A., Silove, D.M., Everson, N., Roy, K., Dudley, M., Newman, L., Blick, B. and Mares, S.,	2004	Refugee	During time in detention (variable 2 years+)	5	0.25
	Verroken, S., Schotte, C., Derluyn, I. and Baetens, I.	2018	All migrants	Lifetime prevalence	21	0.174
			All migrants	12-Month prevalence	17	0.114
			Accompanied	Lifetime prevalence		0.147
			Accompanied	12-Month prevalence		0.108
			Unaccompanied	Lifetime prevalence		0.269
			Unaccompanied	12-Month prevalence		0.143
			Scratching	Lifetime prevalence		0.55
			Banging or punching objects	Lifetime prevalence		0.4
			Banging or punching oneself	Lifetime prevalence		0.3
			Cutting	Lifetime prevalence		0.25
			Carving	Lifetime prevalence		0.25
			Burning	Lifetime prevalence		0.2
			Biting	Lifetime prevalence		0.15
			Preventing wounds to heal	Lifetime prevalence		0.15
			Pulling out hair	Lifetime prevalence		0.15
			Other methods	Lifetime prevalence		0.2

## Sheet: Results - suicide attempt
Unique ID	Author	Year	Subgroup(s)	Timepoint/s	Prevalence					Notes/Comments
					N	Proportion	Mean	SD	Odds Ratio
	Aubert, P, Daigle, MS, Daigle, JG.	2004	Chinese Canadians	Lifetime prevalence	1	0.01
			Other Canadians		7	0.09
	Donath, C., Bergmann, M. C., Kliem, S., Hillemacher, T. and Baier, D.	2019	No migration background	Lifetime prevalence		0.067
			Migration background	Lifetime prevalence		0.105
		2019	Migration background Males	Lifetime		0.047
			Migration background Females	Lifetime		0.159
			Germany	Lifetime prevalence		0.0673
			Former Soviet Union	Lifetime prevalence		0.1025
			Turkey	Lifetime prevalence		0.0921
			Poland	Lifetime prevalence		0.1475
			Former Yugoslavia	Lifetime prevalence		0.0715
			Southern Europe	Lifetime prevalence		0.1445
			Northern/Western Europe	Lifetime prevalence		0.0971
			Predominantly Islamic countries	Lifetime prevalence		0.1191
			Asia	Lifetime prevalence		0.086
			Other	Lifetime prevalence		0.0746
	Hermans, M. P., Kooistra, J., Cannegieter, S. C., Rosendaal, F. R., Mook-Kanamori, D. O., & Nemeth, B.	2017	Refugees	12-month prevalence		0.014
	Hjern, A., Lindblad, F. and Vinnerljung, B	2002	Adoptees - Male	Lifetime prevalence	44	0.01
			Adoptees - Female	Lifetime prevalence	158	0.023
			Immigrants - Male		6	0.004
			Immigrants - Female		35	0.019
			General population - Male	Lifetime prevalence	1182	0.003
			General population - Female	Lifetime prevalence	3179	0.008
	McMahon, E. M., Corcoran, P., Keeley, H., Cannon, M., Carli, V., Wasserman, C., Sarchiapone, M., Apter, A., Balazs, J., Banzer, R., Bobes, J., Brunner, R., Cozman, D., Haring, C., Kaess, M., Kahn, J. P., Kereszteny, A., Bitenc, U. M., Postuvan, V., Nemes, B., Saiz, P. A., Sisask, M., Tubiana, A., Varnik, P., Hoven, C. W. and Wasserman, D.	2017	1st gen migrants - European origin	Lifetime prevalence	29	0.069			2.08	Reference group for Odds Ratio are non-migrants.
			1st gen migrants - Non-European origin	Lifetime prevalence	20	0.09			1.86	Reference group for Odds Ratio are non-migrants.
			2nd gen migrants - European origin	Lifetime prevalence	27	0.031			0.88	Reference group for Odds Ratio are non-migrants.
			2nd gen migrants - Non-European origin	Lifetime prevalence	25	0.071			1.56	Reference group for Odds Ratio are non-migrants.
			Non-migrants	Lifetime prevalence	276	0.031			Reference group	Reference group for Odds Ratio are non-migrants.
	Plener, P. L., Munz, L. M., Allroggen, M., Kapusta, N. D., Fegert, J. M. and Groschwitz, R. C.	2015	Born in Germany	Lifetime prevalence	13	0.0324
			Born outside Germany	Lifetime prevalence	5	0.1786
			Born in Turkey	Lifetime prevalence	2	0.6667
			Born in Russia or former USSR	Lifetime prevalence	1	0.2
			Born in another foreign country	Lifetime prevalence	2	0.1
	Ponizovsky, A. M., Ritsner, M. S. and Modai, I.	1999	Immigrant	6 months before survey	42	0.104
			Control - Russian	6 months before survey	9	0.044
			Control - Israeli	6 months before survey	9	0.087
	McMahon, E. M., Corcoran, P., Keeley, H., Cannon, M., Carli, V., Wasserman, C., Sarchiapone, M., Apter, A., Balazs, J., Banzer, R., Bobes, J., Brunner, R., Cozman, D., Haring, C., Kaess, M., Kahn, J. P., Kereszteny, A., Bitenc, U. M., Postuvan, V., Nemes, B., Saiz, P. A., Sisask, M., Tubiana, A., Varnik, P., Hoven, C. W. and Wasserman, D.	2017	Non-migrants	Lifetime prevalence	276	0.031
			First generation migrants (European origin)	Lifetime prevalence	29	0.069			2.08
			First generation migrants (Non-European origin)	Lifetime prevalence	20	0.09			1.86
	Tousignant, M., Habimana, E., Biron, C., Malo, C., Sidoli-LeBlanc, E. and Bendris, N.	1999	Refugees	12-month prevalence	203	0.034

## Sheet: Results - Suicide death
Unique ID	Author	Year	Subgroup(s)	Timepoint/s	CONTINUOUS - Measure used	Prevalence					Notes/Comments
						N	Proportion	Risk Ratio	Mean	SD
	Hjern, A., Lindblad, F. and Vinnerljung, B	2002	Adoptees - Male	Lifetime prevalence		12	0.003
			Adoptees - Female	Lifetime prevalence		4	0.001
			Immigrants - Male			0	0
			Immigrants - Female			2	0.001
			General population - Male	Lifetime prevalence		326	0.001
			General population - Female	Lifetime prevalence		120	0
